# Supplementary material for: TeamWATCH: Visualizing development activities using a 3-D city metaphor to improve conflict detection and team awareness
Source: PLoS One. 2018 Mar 20;13(3):e0193562. doi: 10.1371/journal.pone.0193562 (PMC5860726; doi:10.1371/journal.pone.0193562)
Supplement: S1 File — (XLSX) [file pone.0193562.s002.xlsx]

## Sheet: Sheet1
	Num of conflicts detected and resolved early by each team
Team 1 in Experimental Group	3
Team 2 in Experimental Group	3
Team 3 in Experimental Group	4
Team 4 in Experimental Group	4
Team 5 in Experimental Group	2
Team 1 in Control Group	0
Team 2 in Control Group	0
Team 3 in Control Group	0
Team 4 in Control Group	2
Team 5 in Control Group	4
Team 6 in Control Group	1
Team 7 in Control Group	0
