# Supplementary material for: TeamWATCH: Visualizing development activities using a 3-D city metaphor to improve conflict detection and team awareness
Source: PLoS One. 2018 Mar 20;13(3):e0193562. doi: 10.1371/journal.pone.0193562 (PMC5860726; doi:10.1371/journal.pone.0193562)
Supplement: S2 File — (XLSX) [file pone.0193562.s003.xlsx]

## Sheet: Sheet1
Questions	Subject1's answers	Subject2's answers	Subject3's answers	Subject4's answers	Subject5's answers	Subject6's answers	Subject7's answers	Subject8's answers	Subject9's answers	Subject10's answers	Subject11's answers	Subject12's answers
Please describe the largest software team project in which you’ve worked from the following aspects: The number of developers: _____ The project size (i.e. guess how many lines of code if possible): _____ The project duration: _____	2, 3000, 3 weeks	1, 1000, 3 months	n/a, n/a, n/a	4, 600, 3 weeks	0, N/A, N/A	2-3, 300-400, 2-3 days	2, 2000, a week	1, 2000, a few days	3, 1000, 10 days	2	2, 30, hour	0,0,0
Please describe your familiarity with the following version control systems? CVS: 1) No Experience; 2) Beginner (1-3 months); 3) Intermediate (4-12 months); 4) Advanced (1-3 years); 5)Expert (more than 3 years); SVN: 1) No Experience; 2) Beginner (1-3 months); 3) Intermediate (4-12 months); 4) Advanced (1-3 years); 5)Expert (more than 3 years); GIT: 1) No Experience; 2) Beginner (1-3 months); 3) …	CVS: No experience; SVN: No Experience, GIT: Intermediate	CVS: Beginner, SVN: No Experience, GIT: Beginner	CVS: Beginner, SVN: No Experience, GIT: Beginner	CVS: Beginner, SVN: No Experience, GIT: Beginner	CVS: Beginner, SVN: No Experience, GIT: Beginner	CVS: Beginner, SVN: No Experience, GIT: Intermediate	CVS: Beginner, SVN: No Experience, GIT: Intermediate	CVS: Beginner, SVN: No Experience, GIT: Intermediate	CVS: No experience; SVN: No Experience, GIT: Beginner	CVS: Beginner, SVN: No Experience, GIT: Beginner	CVS: Beginner, SVN: Beginner, GIT: Intermediate	CVS: Beginner, SVN: No Experience GIT: Intermediate
