# Supplementary material for: TeamWATCH: Visualizing development activities using a 3-D city metaphor to improve conflict detection and team awareness
Source: PLoS One. 2018 Mar 20;13(3):e0193562. doi: 10.1371/journal.pone.0193562 (PMC5860726; doi:10.1371/journal.pone.0193562)
Supplement: S3 File — (XLSX) [file pone.0193562.s004.xlsx]

## Sheet: Sheet1
Questions	Subject1's answers	Subject2's answers	Subject3's answers	Subject4's answers	Subject5's answers	Subject6's answers	Subject7's answers	Subject8's answers
Please describe the largest software team project in which you’ve worked from the following aspects: The number of developers: _____ The project size (i.e. guess how many lines of code if possible): _____ The project duration: _____	5, a few hundred, about a week	4, 20000, n/a	2, 200, 1 week	1, 200, 1.5 week	4, 2000, 6 months	2, 100, 1 hour	1, 500, a week	2, 50, 30mins
Please describe your familiarity with the following version control systems? CVS: 1) No Experience; 2) Beginner (1-3 months); 3) Intermediate (4-12 months); 4) Advanced (1-3 years); 5)Expert (more than 3 years); SVN: 1) No Experience; 2) Beginner (1-3 months); 3) Intermediate (4-12 months); 4) Advanced (1-3 years); 5)Expert (more than 3 years); GIT: 1) No Experience; 2) Beginner (1-3 months); 3) …	CVS: Beginner; SVN: Beginner GIT: Beginner;	CVS: no experience, SVN: no experience, GIT: Intermediate,	CVS: Intermediate, SVN: Intermediate, GIT: Intermediate,	CVS: Beginner, SVN: Beginner, GIT: Beginner	CVS: Beginner, SVN: No Experience, GIT: Intermediate	CVS: Beginner, SVN: No Experience, GIT: Intermediate	CVS: Beginner, SVN: Beginner, GIT: Beginner,	CVS: Beginner, SVN: Beginner, GIT: Beginner,
Have you ever used any visualization of version control repository? 1) Yes. Please specify: _____ 2) No	No	No	No	No	No	No	No	No
Please describe your familiarity with 3-D games: 1) No Experience 2) Beginner (1-3 months) 3) Intermediate (4-12 months) 4) Advanced (1-3 years) 5) Expert (more than 3 years)	Beginner(1-3 months)	No Experience	No Experience	Expert (more than 3 years)	No experience	Intermediate (4-12 months)	Expert (more than 3 years)	No experience
