# Supplementary material for: TeamWATCH: Visualizing development activities using a 3-D city metaphor to improve conflict detection and team awareness
Source: PLoS One. 2018 Mar 20;13(3):e0193562. doi: 10.1371/journal.pone.0193562 (PMC5860726; doi:10.1371/journal.pone.0193562)
Supplement: S4 File — (XLSX) [file pone.0193562.s005.xlsx]

## Sheet: Sheet1
Questions	Subject1's answers	Subject2's answers	Subject3's answers	Subject4's answers	Subject5's answers	Subject6's answers	Subject7's answers	Subject8's answers	Subject9's answers	Subject10's answers	Subject11's answers
“Were you aware of the status of your teammate (e.g. what was he/she working on at any particular moment)?”	Yes	No	No	Yes	Yes	Yes	Yes	Yes	No	No	No
