# Supplementary material for: TeamWATCH: Visualizing development activities using a 3-D city metaphor to improve conflict detection and team awareness
Source: PLoS One. 2018 Mar 20;13(3):e0193562. doi: 10.1371/journal.pone.0193562 (PMC5860726; doi:10.1371/journal.pone.0193562)
Supplement: S5 File — (XLSX) [file pone.0193562.s006.xlsx]

## Sheet: Sheet1
Questions	Subject1's answers	Subject2's answers	Subject3's answers	Subject4's answers	Subject5's answers	Subject6's answers	Subject7's answers	Subject8's answers	Subject9's answers
Were you aware of the status of your teammate (e.g. what was he/she working on at any particular moment)?	No	Yes	Yes	Yes	Yes	Yes	Yes	Yes	Yes
Did TeamWATCH help you maintain group awareness (i.e. knowing the status of the project artifacts and the status of your team members) better? If yes, please give an example.	The smoke gave me an idea there is someone working on the same file I'm working on it. But I did not have a conflict since I committed first.	yes! helped me to find out what my team member was working on	Yes	It helped when someone was actually committing, but it did nothing to show when someone had the file open to	yes checking if a teammate had edited a file I was editing	Yes	yes, I could see when I was making revisions as well as my partner.
When did you use TeamWATCH 3D client during the exercise (e.g. check the project information visualized in TeamWATCH)? How often?	one time to check the most contributor in revising a file.	pretty often, checked the visualization of what was happening	For the Questions about who modified files	to check the last person who committed, how many times, etc.	the entire time	When questions were asked.	I used it as often as possible to see who changed the file and when they did so.
Which features of TeamWATCH were most useful? Why?	don't really know :)	visualization and being able to filter	Seeing who was modifying a file	Showing commits in progress, colorcoding contributors... but it would probably get unwieldy for large projects.	Seeing who edited the files when	Search	The glowing spheres on top of the pillars that showed one of the team members was making a revision.
